# Supplementary material for: Enhancing Molecular Testing for Effective Delivery of Actionable Gene Diagnostics
Source: Bioengineering (Basel). 2022 Dec 1;9(12):745. doi: 10.3390/bioengineering9120745 (PMC9774983; doi:10.3390/bioengineering9120745)
Supplement: Supplementary file 1 [file bioengineering-09-00745-s001.zip]

Archive with 1 entries (1 files):
- bioengineering-1938721-supplementary.pdf
